# Supplementary material for: Context Sensitive Modeling of Cancer Drug Sensitivity
Source: PLoS One. 2015 Aug 14;10(8):e0133850. doi: 10.1371/journal.pone.0133850 (PMC4537214; doi:10.1371/journal.pone.0133850)
Supplement: S1 File — (ZIP) [file pone.0133850.s016.zip]

Archive with 10 entries (9 files):
- CHER/
- CHER/assignpara.m
- CHER/calculate_prior.m
- CHER/cher.m
- CHER/cher_regress.m
- CHER/example.m
- CHER/get_split_beta_freq.m
- CHER/setrandomseed.m
- CHER/zeromean_normalization.m
- CHER/exampledata.mat
