# Supplementary material for: Context Sensitive Modeling of Cancer Drug Sensitivity
Source: PLoS One. 2015 Aug 14;10(8):e0133850. doi: 10.1371/journal.pone.0133850 (PMC4537214; doi:10.1371/journal.pone.0133850)
Supplement: S1 File — (ZIP) [file pone.0133850.s016.zip › CHER/assignpara.m]

function para = assignpara(para, varargin)
    %assign values to the existing fields of para            
    for i = 1:2:length(varargin)
        if isfield(para, varargin{i})
            para.(varargin{i}) = varargin{i+1};        
        else
            error('Unknown option %s',varargin{i});
        end
    end
end
