# Supplementary material for: Context Sensitive Modeling of Cancer Drug Sensitivity
Source: PLoS One. 2015 Aug 14;10(8):e0133850. doi: 10.1371/journal.pone.0133850 (PMC4537214; doi:10.1371/journal.pone.0133850)
Supplement: S1 File — (ZIP) [file pone.0133850.s016.zip › CHER/calculate_prior.m]

function prcost = calculate_prior(freq, weight, nbt, varargin)
    %calculate the prior cost for each features
    %
    %input:
    %   freq: nX x nY; frequency of beta(xi,yi) is not zero among bootstrap runs     
    %   weight: similarity between Ys, nY x nY    
    %
        
    para.betaprior = [0.5, 0.5];                
    para = assignpara(para, varargin{:});        
    prcost = freq * weight;
    prcost = prcost + para.betaprior(1)/nbt;
    prcost = bsxfun(@rdivide, prcost, sum(para.betaprior)/nbt + sum(weight,1));
    prcost(isnan(prcost)) = 0;    
    prcost = -log2(prcost);    
end
