# Supplementary material for: Context Sensitive Modeling of Cancer Drug Sensitivity
Source: PLoS One. 2015 Aug 14;10(8):e0133850. doi: 10.1371/journal.pone.0133850 (PMC4537214; doi:10.1371/journal.pone.0133850)
Supplement: S1 File — (ZIP) [file pone.0133850.s016.zip › CHER/cher.m]

function [finalmodels, btmodels] = cher(Y, X, splits, weight, niter, nbt)
    %Y: n x nY
    %X: n x nX
    %splits: n x nSplit (potential splits)
    %weight: similarity score between Ys, nY x nY
    %niter: number of iteartions
    %nbt: number of bootstrap runs
    %
    setrandomseed(100);  %for consistency
    
    [n, nX] = size(X);
    nY = size(Y, 2);
    nSplit = size(splits, 2);
              
    btIdx = bootstrapSampling(n, nbt);
    for iter = 1:niter
        fprintf('iter=%d...\n', iter);
        if iter == 1
            cost_split = -log2(ones(nSplit, nY) ./ nSplit);
            cost_linear = -log2(ones(nX, nY) ./ nX);        
            cost_ax = cost_linear;
            cost_bx = cost_linear;
        else %calculate cost from previous iter                    
            [splitFreq, betaFreq] = get_split_beta_freq(btmodels, nSplit);
            cost_split = calculate_prior(splitFreq, weight, nbt);
            cost_linear = calculate_prior(betaFreq(1:nX, :), weight, nbt);
            cost_ax = calculate_prior(betaFreq(nX+1:2*nX, :), weight, nbt);
            cost_bx = calculate_prior(betaFreq(2*nX+1:3*nX, :), weight, nbt);
        end

        btmodels = cell(nY, nbt);
        for yi = 1:nY                
            for bti = 1:nbt                        
                vi = btIdx(:, bti);
                vi = vi(~isnan(Y(vi,yi))); 
                y = zeromean_normalization(Y(vi,yi),1);            
                btmodels{yi, bti} = cher_regress(splits(vi,:), X(vi, :), y, ...
                    'costAprior', cost_split(:, yi), ...
                    'costCXprior', cost_linear(:, yi), ...
                    'costAXprior', cost_ax(:, yi), ...
                    'costBXprior', cost_bx(:, yi));            
            end
        end    
    end
    finalmodels = cher_regress(splits, X, Y, ...
        'costAprior', cost_split, ...
        'costCXprior', cost_linear, ...
        'costAXprior', cost_ax, ...
        'costBXprior', cost_bx);
    finalmodels.split = finalmodels.ai;
    finalmodels.share_beta = finalmodels.beta(1:nX,:);
    finalmodels.left_beta = finalmodels.beta(nX+1:2*nX,:);
    finalmodels.right_beta = finalmodels.beta(2*nX+1:end,:);
    finalmodels = rmfield(finalmodels, {'beta','ai'});
end

function idx = bootstrapSampling(n, nbt)
    idx = zeros(n, nbt);
    for i = 1:nbt
        idx(:,i) = randsample(n, n, true);
    end
end
