# Supplementary material for: Context Sensitive Modeling of Cancer Drug Sensitivity
Source: PLoS One. 2015 Aug 14;10(8):e0133850. doi: 10.1371/journal.pone.0133850 (PMC4537214; doi:10.1371/journal.pone.0133850)
Supplement: S1 File — (ZIP) [file pone.0133850.s016.zip › CHER/cher_regress.m]

function [models] = cher_regress(A, X, Y, varargin)
    %options    
    para.costAprior = []; %prior
    para.costCXprior = [];
    para.costAXprior = [];
    para.costBXprior = [];
    para.morestop = 5;    
    para.costCoef = 2; %coding cost for each regression coefficient    
    para.stopsigma = 1e-7; %force stop if sigma is too small
    para.topxscreen = 100; %number of top corr features for fitting (forward)    
    para.randseed = 1;
        
    
    setrandomseed(para.randseed);
    global cherData
    
    datainit(A, X, Y);
    
    models.addconst = cherData.addconst;
        
    % process input parameters
    para = assignpara(para, varargin{:});
    para = initialprior(para, cherData.nA, cherData.nX);
    
    %model initialization
    models.ai = NaN(cherData.nY, 1);
    models.beta = sparse(cherData.nX*3, cherData.nY);
    models.cost = NaN(cherData.nY, 2);
    models.sigma = NaN(cherData.nY, 2);    
        
    %loop over each Y
    for yi = 1:cherData.nY
        % initialization: current model
        lastwarn('');        
        curmodel.yi = yi;
        curmodel.Ai = NaN;                
        curmodel.n = [cherData.n 0];        
        curmodel.freezesigma = false;
        curmodel.more = 0;
        curmodel.beta = sparse(cherData.nX*3, 1); 
        curmodel.beta(1) = mean(cherData.Y(: ,curmodel.yi)); %initial model, yhat = mean(y) 
        curmodel.available = ones(cherData.nX, 3);               
        curmodel.available(1,1) = 0;        
        curmodel.residual = cherData.Y(:,curmodel.yi) - curmodel.beta(1);
        curmodel.sigma = estimateSigma(curmodel);   
        curmodel.cost = [negloglike(curmodel), getcost(para, 1, 1, curmodel.yi)]; %[like, code]
        curmodel.costforcmp = curmodel.cost;
        curmodel.resplittested = false;
        
        % forward
        % loop over feature space
        for xi = 1:cherData.nX*3
            search = forwardsearch(curmodel, para, 1:3);
            nextscore = sum(search.cost);
            curscore = sum(curmodel.costforcmp);
            
            if nextscore < curscore || (curmodel.more < para.morestop && ~isinf(nextscore))
                if nextscore >= curscore % forward plus
                    if isnan(search.Ai) && ~curmodel.resplittested 
                        %still linear model
                        curmodel = resplit(curmodel, para);
                        curmodel.resplittested = true;
                        continue; %search new feature instead of adding this feature
                    end
                    search.more = search.more + 1;
                    search.freezesigma = true; %no more update for sigma
                    search.sigma = curmodel.sigma; %revert sigma
                    search.costforcmp = [negloglike(search), search.cost(2)]; %recalculate like
                end
                
                %update model
                curmodel = updatemodel(curmodel, para, search);                            
            else
                break %stop forward search
            end
            
            % check if sigma is too small already
            if any(curmodel.sigma <= para.stopsigma), break; end      
        end % end of loop over feature space                

        % backward
        while 1
            search = backwardsearch(curmodel, para);
            if sum(search.cost) < sum(curmodel.costforcmp)
                %update model
                curmodel = updatemodel(curmodel, para, search);                
            else
                break %stop backward
            end
        end
                
        %copy results to models
        models.ai(yi) = curmodel.Ai;
        models.cost(yi, :) = curmodel.cost;
        models.beta(:, yi) = curmodel.beta;
        models.sigma(yi, :) = curmodel.sigma;        
    end % end of loop over y
            
    clear global cherData    
end


function model = testC2AB(model, para)
    global cherData
    
    if isnan(model.Ai), return; end
    
    for cii = 1:nnz(model.beta(2:cherData.nX))        
        [~, xi] = prepareX(1:3, model, 'current');
              
        %find the best possible movement
        rminfo = xi(xi(:,2)==1 & xi(:,1)~=1, :); %take common X but intercept        
        rminfo = repmat(rminfo, 2, 1);
        addinfo = rminfo;
        addforcheck = addinfo(:,1);
        addinfo(:,1) = addinfo(:,1) + (model.Ai-1)*cherData.nX;
        addinfo(:,2) = 3;
        addinfo(1:size(rminfo,1)/2,2) = 2;
        addforcheck(:,2) = addinfo(:,2);
        %check avaialibality
        valid = arrayfun(@(fxi,fi) model.available(fxi,fi), addforcheck(:,1), addforcheck(:,2));
        rminfo(~valid, :) = [];
        addinfo(~valid, :) = [];
        if isempty(rminfo), continue; end
        
        rankinfo = rmaddsingle(model, para, rminfo, addinfo, false);

        [bestscore, besti] =  min(sum(rankinfo.cost,2));
        
        %if the best move is better than original model, move the feature
        %update available, and call updateByXiLike
        if bestscore < sum(model.costforcmp)
            model.available(rankinfo.action(besti,1), 1) = 1;
            model.available(rankinfo.action(besti,1), rankinfo.action(besti,4)) = 0;                                    
            %replace the common feature to ABX feature
            xi(xi(:,1)==rankinfo.action(besti,1) & xi(:,2)==1, :) = rankinfo.action(besti, 3:4);
            %quick update
            model = updateByXiLike(model, para, xi, rankinfo.cost(besti, 1));            
        else
            break;
        end
    end
    
end

function model = resplit(model, para)        
    %intercept is ignored in prepareX; split on intercept is essentially adding another
    %variable
    [~, rminfo] = prepareX(1, model, 'resplit');             
    if isempty(rminfo) 
        return
    end
     
    splitcand = cell(2, 1);
    splitscore = NaN(2, 1);
    for ftype = 2:3
        [~, addinfo] = prepareX(ftype, model, 'resplit'); 
        testinfo = rmaddsingle(model, para, rminfo, addinfo, true);
        [splitscore(ftype-1), rowi] = min( sum(testinfo.cost, 2) );
        splitcand{ftype-1}.cost = testinfo.cost(rowi, :);
        splitcand{ftype-1}.action = testinfo.action(rowi, :);
    end
    
    [bestscore, besti] = min(splitscore);
    rankinfo = splitcand{besti};
    
    if bestscore < sum(model.costforcmp) %open split
        sptxi = rankinfo.action(1, 1);
        axi = rankinfo.action(1, 3);
        ftype = rankinfo.action(1, 4);
        
        model.available(sptxi, 1) = 1;
        model.available(sptxi, ftype) = 0;

        [~, xi] = prepareX(1, model, 'current');
        xi( xi(:,1)==sptxi, :) = [axi, ftype];
        model = updateByXiLike(model, para, xi, rankinfo.cost(1));
                
        % if a split is open, see if need testC2AB        
        model = testC2AB(model, para);        
    end
    
end

function model = equivmodel(model, para, testxi)
    global cherData
    
    %xi is within [1, data.nX]   
    if testxi == 1, return; end %ignore intercept
    beta = reshape(model.beta, cherData.nX, 3);
    if nnz(beta(testxi,:)) ~= 2, return; end
    
    rmftype = find(beta(testxi,:));
    addftype = setdiff(1:3, rmftype);
    [~, xi] = prepareX(1:3, model, 'current');
    
    if ismember(1, rmftype) && sum(sign(beta(testxi, rmftype))) == 0 %beta opps sign
        axi = (model.Ai-1)*cherData.nX + testxi;
        %merge to one side
        xi(xi(:,1) == axi & xi(:,2) == rmftype(2), 2) = addftype;
        xi(xi(:,1) == testxi & xi(:,2) == 1, :) = [];
    elseif ~ismember(1, rmftype) && sum(sign(beta(testxi, rmftype))) ~= 0 %beta not opps sign
        %merge to comm
        axi = (model.Ai-1)*cherData.nX + testxi;
        xi(xi(:,1) == axi & xi(:,2) == rmftype(1), :) = [testxi, 1];
        xi(xi(:,1) == axi & xi(:,2) == rmftype(2), :) = [];
    else
        return;
    end
    %potential new model
    newmodel = updateByXiLike(model, para, xi, NaN);
    if sum(newmodel.cost) < sum(model.costforcmp)
        model = newmodel;
        model.available(testxi, addftype) = 0;
        model.available(testxi, rmftype) = 1;        
    end    
end

function model = updateByXiLike(model, para, xi, like)
    global cherData
    
    %xi = [xi, ftype], xi are indexes big matrices
    %like, negloglike for model.cost
    %update Ai, beta, residual, sigma, cost, costforcmp
    %but avaialable is NOT updated
    
    [curX, xi, betai] = prepareX([], [], 'X', xi);
   
    model.residual = cherData.Y(:, model.yi) - mean(cherData.Y(:, model.yi));
    beta = sparse(cherData.nX*3, 1);
    if ~isempty(betai)
        beta(betai) = getBeta(curX, cherData.Y(:, model.yi));        
        model.residual = cherData.Y(:, model.yi) - curX * beta(betai);
    end
    model.beta = beta;
        
    if isnan(like)
        %use previous sigma and current residual to calculate like
        model.cost(1) = negloglike(model);
    else
        model.cost(1) = like;
    end    
    
    if isempty(xi)
        model.cost(2) = 0;
        model.Ai = NaN;
    else
        model.cost(2) = sum(arrayfun(@(xii, ftype) getcost(para, ftype, xii, model.yi), xi(:,1), xi(:,2)));
        %resolve Ai
        if sum( xi(:,2) > 1 ) > 0
            ai = unique( ceil( xi( xi(:,2)>1, 1) ./ cherData.nX) );
            if length(ai) ~= 1
                error('more than one ai in abx index!');
            end
            model.Ai = ai;
            model.cost(2) = model.cost(2) + getcost(para, 0, ai, model.yi);
            model.n = [nnz(cherData.A(:,ai)==1) nnz(cherData.A(:,ai)==0)];
        else
            model.Ai = NaN;
            model.n = [cherData.n 0];
        end
    end
    
    %update sigma with current residual
    model.sigma = estimateSigma(model); %estimateSigma will check if freezesigma=true
    %use current sigma and current residual to calculate like
    model.costforcmp = [negloglike(model) model.cost(2)];    
end

function model = updatemodel(model, para, update)
    global cherData        
    
    %Update has the same fields as model, but it also has three more
    %fields: xi, ftype, mode
    %This function is called after forward and backward
    %In those two functions, model.available is NOT handled
    
    %determine if it's first split
    if isnan(model.Ai) && ~isnan(update.Ai)
        firstsplit = true;
    else
        firstsplit = false;
    end
    
    forceintercept = 0; %0 (no forced-intercept) or 2(force intercept on AX) or 3 (force intercept on BX)
    
    % update update.available and decide if need to force intercept
    switch lower(update.mode)
        case {'forward'}
            update.available(update.xi, update.ftype) = 0;
            %any feature can only be chosen for two types max
            update.available(sum(update.available,2)==1, :) = 0; 

            %first split; check if need to force intercept
            %do now because the intercept might have been masked above
            if firstsplit && update.available(1, update.ftype) == 1
                forceintercept = update.ftype;
                update.available(1, 2:3) = 0;
            end                                        
        case {'backward'}
            %first, release the one masked out
            b = reshape(update.beta, cherData.nX, 3);
            update.available(update.xi, b(update.xi,:)==0) = 1;
            %release the one indicated from backward search
            update.available(update.xi, update.ftype) = 1;                       
        otherwise
            error('Unknown mode %s in update\n', update.mode);
    end
        
    % force ABX intercept, if necessary; need to change .beta, .cost in
    % update
    if forceintercept > 0 %only happens when current model is linear
        [~, xi] = prepareX(1:3, update, 'current'); %from the new model
        xi(end+1, :) = [ (update.Ai-1)*cherData.nX + 1, update.ftype ];
        %prepare X according to xi        
        [newX, newxi] = prepareX([], [], 'X', xi); %use update to get Xi
        if checkrank(newX)
            update = updateByXiLike(update, para, newxi, NaN);
        end
    end    
    
    %update model and remove extra fields    
    model = rmfield(update, {'xi', 'ftype', 'mode'});    
               
    % see if we need to call testC2AB 
    if firstsplit
        model = testC2AB(model, para);
    end
    
    % see if we need to call equivmodel
    if all(update.available(update.xi, :) == 0)
        model = equivmodel(model, para, update.xi);
    end
end

function search = forwardsearch(model, para, ftypes)
    global cherData
    
    nftype = length(ftypes);
    addinfo = cell(nftype, 1);
    bestscores = ones(nftype, 1) * Inf;
    for fi = 1:nftype
        %prepare available features for search
        %testxi are the indexes for available features but they can refer to
        %the big AX/BX; ie, testxi may be > data.nX
        [~, testxi] = prepareX(ftypes(fi), model, 'forward'); 
        if isempty(testxi)
            search = model;
            search.cost = [Inf Inf];
            search.mode = 'forward';
            return; 
        end %no xi for testing

        tmp = rmaddsingle(model, para, [], testxi, true);
        [bestscores(fi), mi] = min( sum( tmp.cost, 2) );
        addinfo{fi}.action = tmp.action(mi, :);
        addinfo{fi}.cost = tmp.cost(mi, :);
        %clear testxi tmp
    end    
    
    scramIdx = randperm(length(bestscores));
    [~, fi] = min(bestscores(scramIdx));
    fi = scramIdx(fi);
    rankinfo = addinfo{fi};

    %prepare selected X
    [~, curxi] = prepareX(1:3, model, 'current');    
    curxi(end+1, :) = rankinfo.action(1, 3:4);

    search = updateByXiLike(model, para, curxi, rankinfo.cost(1));

    %extra fields
    search.xi = mod( rankinfo.action(1, 3)-1, cherData.nX) + 1;
    search.ftype = rankinfo.action(1, 4);
    search.mode = 'forward';
end

function search = backwardsearch(model, para)
    global cherData

    %check if empty model
    curnx = nnz(model.beta);    
    if curnx == 0
        search = model;
        search.cost = [Inf Inf];
        search.mode = 'backward';
        return; 
    end
    
    %prepare current X and cost of each feature
    [~, curxi] = prepareX(1:3, model, 'backward');

    rankinfo = rmaddsingle(model, para, curxi, [], false);
    curxi = rankinfo.action(:, 1:2); %in case the rows are re-ordered
    
    [~, besti] = min( sum(rankinfo.cost, 2) );
    
    curxi( besti, :) = [];    
    search = updateByXiLike(model, para, curxi, NaN);
    
    %extra fields
    search.xi = mod( rankinfo.action(besti, 1)-1, cherData.nX) + 1;
    search.ftype = rankinfo.action(besti, 2);
    search.mode = 'backward';
end

function rankinfo = rmaddsingle(model, para, rminfo, addinfo, sampling)
    global cherData
    
    %rminfo: [rmxi, rmftype]
    %addinto: [addxi, addftype]
    %all indexes are indexes to the big matrices; X, AX or BX
    %
    %return
    %rankinfo.action = [rmxi, rmftype, addxi, addftype]
    %rankinfo.cost = [like, code]
    %
    
    if ~isempty(rminfo) && ~isempty(addinfo)
        assert(length(rminfo)==length(addinfo), '#rm ~= #add');
    end

    if sampling && isempty(addinfo) %sampling can only be used for adding x
        sampling = false; %guarantee when sampling is true, addxi is not empty
    end
    
    %prepare current X
    [~, curxi] = prepareX(1:3, model, 'current'); 
    [curX, curxi] = prepareX([], [], 'X', curxi);
    
    ntest = max( [size(rminfo,1), size(addinfo,1)] );

    if sampling && ntest > para.topxscreen
        uaddftype = unique(addinfo(:,2));
        
        addfeatures = cherData.(sprintf('nrmX%d',uaddftype))(addinfo(:,1), :);        
        if isempty(rminfo) %forward           
            nrm_residual = zeromean_univar_normalization(model.residual, 1);            
            c = abs( addfeatures * nrm_residual ./ (sum(model.n) - 1) );
        else %resplit
            rmi = unique(rminfo, 'rows');
            c = ones(ntest, 1)*(-Inf);
            for ui = 1:size(rmi,1)
                toremove = curxi(:,1)==rmi(ui,1) & curxi(:,2)==rmi(ui,2);
                newX = curX;
%                 newxi = curxi;
                newX(:, toremove) = [];
%                 newxi(toremove, :) = [];
                nrm_residual = cherData.Y(:, model.yi) - ...
                    newX * getBeta(newX, cherData.Y(:, model.yi));
                nrm_residual = zeromean_univar_normalization(nrm_residual, 1);
                opindex = rminfo(:,1)==rmi(ui,1) & rminfo(:,2)==rmi(ui,2);                
                c(opindex) = abs( addfeatures(opindex,:) * nrm_residual ./ (sum(model.n)-1) );
            end            
        end
        clear addfeatures
        
        scrambleIdx = randperm(length(c));
        [~, si] = sort(c(scrambleIdx), 'descend');
        si = scrambleIdx(si);
        %[~, si] = sort(c, 'descend');
        %reduce the searching space
        if ~isempty(rminfo), rminfo = rminfo( si(1:para.topxscreen), :); end
        addinfo = addinfo( si(1:para.topxscreen), :);
        ntest = max( [size(rminfo,1), size(addinfo,1)]);
    end

    %prepare added X (from un-normalized data)
    if ~isempty(addinfo)        
        %put rminfo as two additional columns; they are not used in
        %prepareX; but since prepareX will shuffle the rows, put them
        %together can sync the order of addinfo and rminfo at the same time
        [addfeatures, syncinfo] = prepareX([], [], 'X', [addinfo rminfo]);
        addinfo = syncinfo(:, 1:2);
        if ~isempty(rminfo)
            rminfo = syncinfo(:, 3:4);
        end
    end
    
    %calculate sum of square of residuals
    residual = ones(ntest, cherData.n);
    validrm = false(ntest, 1); %if the feature to remove is found in current model

    for i = 1:ntest
        if ~isempty(addinfo)
            newX = [curX addfeatures(:, i)];
            newxi = [curxi; addinfo(i, :)];
        else
            newX = curX;
            newxi = curxi;
        end
        if ~isempty(rminfo)
            opindex = newxi(:,1)==rminfo(i,1) & newxi(:,2)==rminfo(i,2);
            if sum(opindex) == 1
                newX(:, opindex ) = [];
%                 newxi(opindex, :) = [];
                validrm(i) = true;
            end
        end
        if checkrank(newX)
            residual(i, :) = cherData.Y(:, model.yi) - ...
                newX * getBeta(newX, cherData.Y(:, model.yi));
        end
    end
    
    %prepare returned information
    rankinfo.action = -ones(ntest, 4);
    rankinfo.cost = ones(ntest, 2) * Inf;
    if ~isempty(rminfo), rankinfo.action(:,1:2) = rminfo; end
    if ~isempty(addinfo), rankinfo.action(:,3:4) = addinfo; end

    %only one feature is added, removed, or replaced; so the score should
    %be based on current sigma
    rankinfo.cost(:,1) = negloglike(model, model.sigma, residual);
    rankinfo.cost(:,2) = model.cost(2);
    
    %rm feature
    if ~isempty(rminfo) && any(validrm)
        rankinfo.cost(validrm,2) = rankinfo.cost(validrm,2) - ...
            arrayfun(@(rmxi,rmftype) getcost(para, rmftype, rmxi, model.yi), ...
            rminfo(validrm,1), rminfo(validrm,2));
    end

    %add feature
    if ~isempty(addinfo)
        rankinfo.cost(:,2) = rankinfo.cost(:,2) + ...
            arrayfun(@(addxi, addftype) getcost(para, addftype, addxi, model.yi), ...
            addinfo(:,1), addinfo(:,2));
    end

    %if lose split
    if ~isempty(rminfo) && isempty(addinfo) && sum(curxi(:,2)>1) == 1 && any(validrm) %backward
        %validrm is in sync with rminfo but not necessarily with curxi
        lostsplit = validrm & rminfo(:,2) > 1; 
        rankinfo.cost(lostsplit,2) = rankinfo.cost(lostsplit,2) - getcost(para, 0, model.Ai, model.yi);
    end

    %if first-time split
    if isnan(model.Ai) && ~isempty(addinfo)
        if sum(addinfo(:,2)>1) > 0
            opensplit = addinfo(:,2) > 1;
            rankinfo.cost(opensplit,2) = rankinfo.cost(opensplit,2) + ...
                getcost(para, 0, ceil(addinfo(opensplit,1)/cherData.nX), model.yi);
        end
    end
end

function like = negloglike(curmodel, sigma, residual)
    global cherData
    
    %residual can be a matrix, each row is a tested model and each column
    %is a data point
    %negloglike returns -loglike for size(residual,1) models
    
    if nargin < 3 %calculate current fitting with current sigmaHat
        residual = curmodel.residual;
    end
    if nargin < 2
        sigma = curmodel.sigma;
    end
    
    n = curmodel.n;
    [~, ncol] = size(residual);
    if ncol == 1
        residual = residual';
    end
    if ~isnan(curmodel.Ai) %has split, two sigma's        
        ssqres = NaN(size(residual, 1),2);
        ssqres(:,1) = sum( residual(:, cherData.A(:, curmodel.Ai)==1).^2, 2 );
        ssqres(:,2) = sum( residual(:, cherData.A(:, curmodel.Ai)==0).^2, 2 );
    else
        ssqres = sum( residual.^2, 2 );
        sigma = sigma(1);
        n = n(1);
    end
      
    vec1 = (n/2) * log2(2*pi) + (n/2).*log2(sigma); % 1 x #col
    vec2 = bsxfun(@rdivide, ssqres, sigma) ./ (2*log(2)); % #test-model x #col
    like = bsxfun(@plus, vec1, vec2); % #test-model x #col
    like = sum(like, 2); % #test-model x 1
end

function [X, xi, betai] = prepareX(ftypes, curmodel, task, xi)
    global cherData
    
    %prepare X and/or index to data.X/nrmX (1~data.nX), or data.AX/BX/nrmAX/nrmBX
    %(1~data.nX*data.nA)
    %
    %task:
    %forward, resplit: return index/ftype 
    %backward, current: return index/ftype
    %X, nrmX: return X, index/ftype, and rgxi
    
    if nargin < 4, xi = []; end
    
    X = [];    
    betai = [];    
    if strcmp(task, 'X') 
        if isempty(xi)
            return
        end
        X = [cherData.X1(:, xi(xi(:,2)==1,1)) cherData.X2(:, xi(xi(:,2)==2,1)) cherData.X3(:, xi(xi(:,2)==3,1))];
        %reorder xi; caller should always update xi since the order may be
        %changed
        xi = [xi(xi(:,2)==1,:); xi(xi(:,2)==2,:); xi(xi(:,2)==3,:)];
        betai = mod(xi(:,1)-1, cherData.nX)+1 + (xi(:,2)-1)*cherData.nX;            
    else     
        nftype = length(ftypes);
        avxi = cell(nftype, 1);

        for fi = 1:nftype
            ftype = ftypes(fi);        
            switch lower(task)
                case {'forward'}
                    if ftype ~= 1
                        if ~isnan(curmodel.Ai) %has split already                            
                            indexxi = curmodel.available(:, ftype)==1;
                            avxi{fi} = cherData.indexAX(:, curmodel.Ai);
                            avxi{fi} = avxi{fi}(indexxi); %in [1 data.nX*data.nA]
                        else %no split
                            avxi{fi} = cherData.indexAX;
                            avxi{fi} = reshape(avxi{fi}, numel(avxi{fi}), 1); % in [1 data.nX*data.nA]
                        end
                    else
                        avxi{fi} = find(curmodel.available(:, ftype)); % in [1 data.nX]
                    end
                case {'backward', 'current'}
                    beta = reshape(curmodel.beta, cherData.nX, 3);
                    if ftype ~= 1
                        if ~isnan(curmodel.Ai)
                            avxi{fi} = (curmodel.Ai-1)*cherData.nX + find(beta(:, ftype)); %[1 data.nX*data.nA]
                        else
                            avxi{fi} = [];
                        end
                    else
                        avxi{fi} = find(beta(:, ftype));
                    end
                case {'resplit'} %get all Ai x commXi for resplit-test                
                    beta = reshape(curmodel.beta, cherData.nX, 3);
                    cmmxi = setdiff( find(beta(:,1)), 1); %ignore intercept
                    if ftype ~= 1
                        avxi{fi} = cherData.indexAX(cmmxi, :); %take all Ai
                        avxi{fi} = reshape(avxi{fi}, numel(avxi{fi}), 1); %[1 data.nX*data.nA]
                    else
                        avxi{fi} = repmat(cmmxi, cherData.nA, 1); %tile common xi (for rmaddsingle())
                    end       
                otherwise
                    error('Unknown task %s for prepareX().',task);
            end
        end
        %only return xi
        nxi = cellfun(@length, avxi);
        xi = NaN(sum(nxi), 2); %[xi, ftype]
        c = 0;
        for fi = 1:nftype
            xi(c+1:c+nxi(fi), 1) = avxi{fi};
            xi(c+1:c+nxi(fi), 2) = ftypes(fi);
            c = c + nxi(fi);
        end
    end    
end

function sigma = estimateSigma(curmodel, residual)
    global cherData

    if nargin < 2, residual = curmodel.residual; end
        
    if curmodel.freezesigma
        sigma = curmodel.sigma;
        return
    end        
    
    if ~isnan(curmodel.Ai)
        sigma = [ var( residual( cherData.A(:, curmodel.Ai)==1 ) ) ...
            var( residual( cherData.A(:, curmodel.Ai)==0 ) ) ];
    else
        %replicate it because when a new split is open, it needs
        %two sigmas to calculate likelihood, and the two sigmas
        %should be the previous one from linear model
        sigma = repmat( var(residual), 1, 2);
    end
    sigma(sigma == 0) = var(residual);    
end

function valid = checkrank(curX, addX)
    if nargin < 2
        valid = rank(full(curX)) >= min(size(curX));
    else
        valid = rank(full([curX addX])) > rank(full(curX));
    end
end

function para = initialprior(para, nA, nX)
    %prior for split
    if ischar(para.costAprior)
        para.costAprior = load(para.costAprior);
        fds = fieldnames(para.costAprior);
        para.costAprior = para.costAprior.(fds{1});        
    elseif isempty(para.costAprior) %uniform if not provided
        para.costAprior = repmat(log2(nA), nA, 1);
    end
    
    %prior for linear feature
    if ischar(para.costCXprior)
        para.costCXprior = load(para.costCXprior);
        fds = fieldnames(para.costCXprior);
        para.costCXprior = para.costCXprior.(fds{1});
    elseif isempty(para.costCXprior) %uniform
        para.costCXprior = repmat(log2(nX), nX, 1);
    end
    
    %prior for nonlinear feature
    if ischar(para.costAXprior)
        para.costAXprior = load(para.costAXprior);
        fds = fieldnames(para.costAXprior);
        para.costAXprior = para.costAXprior.(fds{1});
    elseif isempty(para.costAXprior) %uniform
        para.costAXprior = repmat(log2(nX), nX, 1);
    end
    if ischar(para.costBXprior)
        para.costBXprior = load(para.costBXprior);
        fds = fieldnames(para.costBXprior);
        para.costBXprior = para.costBXprior.(fds{1});
    elseif isempty(para.costBXprior) %uniform
        para.costBXprior = repmat(log2(nX), nX, 1);
    end
    
    assert(size(para.costAprior, 1) == nA, '#Acost should be equal to #A');
    assert(size(para.costCXprior, 1) == nX, '#CXcost should be equal to #X');
    assert(size(para.costAXprior, 1) == nX, '#AXcost should be equal to #x');
    assert(size(para.costBXprior, 1) == nX, '#BXcost should be equal to #x');
end

function c = getcost(para, fi, xi, yi)    
    %note para.costAprior could change during search
    nX = size(para.costCXprior, 1);
    switch fi
        case 0 %for split
            c = para.costAprior(xi, min([yi, size(para.costAprior,2)]));
        case 1 %for common feature
            c = para.costCXprior(mod(xi-1,nX)+1, min([yi, size(para.costCXprior,2)])) + para.costCoef + 2;
        case 2
            c = para.costAXprior(mod(xi-1,nX)+1, min([yi, size(para.costAXprior,2)])) + para.costCoef + 2;
        case 3
            c = para.costBXprior(mod(xi-1,nX)+1, min([yi, size(para.costBXprior,2)])) + para.costCoef + 2;
        otherwise
            error('unknown option for getcost(para,%d,%d,%d)',xi, yi, fi);
    end
end

function datainit(A, X, Y)
    global cherData
    
    if ~all(X(:,1)==1)
        cherData.addconst = true;
        cherData.X1 = [ones(size(X,1),1) X];
    else
        cherData.X1 = X;
        cherData.addconst = false;
    end
    
    cherData.A = A;
    cherData.Y = Y;
    
    [cherData.n, cherData.nA] = size(cherData.A);
    [~, cherData.nX] = size(cherData.X1);
    [~, cherData.nY] = size(cherData.Y);
    %cache these two big matrices; each block
    %The first nX column in AX will be for marker 1, the second nX columns
    %will be for marker 2...
    cherData.X2 = reshape( bsxfun(@times, cherData.X1(:), ...
        repmat(cherData.A, cherData.nX, 1)), cherData.n, cherData.nX*cherData.nA);
    cherData.X3 = reshape( bsxfun(@times, cherData.X1(:), ...
        repmat(~cherData.A, cherData.nX, 1)), cherData.n, cherData.nX*cherData.nA);
    
    cherData.nrmX1 = zeromean_univar_normalization(cherData.X1, 1);
    cherData.nrmX2 = cherData.X2;
    cherData.nrmX3 = cherData.X3;
    magicseq = [0:100:(cherData.nX*cherData.nA) cherData.nX*cherData.nA];
    for i = 1:length(magicseq)-1 %an optimum pt of trade-off between for-loop and vectorization
        cherData.nrmX2(:, magicseq(i)+1:magicseq(i+1)) = ...
            zeromean_univar_normalization(cherData.X2(:, magicseq(i)+1:magicseq(i+1)), 1);
        cherData.nrmX3(:, magicseq(i)+1:magicseq(i+1)) = ...
            zeromean_univar_normalization(cherData.X3(:, magicseq(i)+1:magicseq(i+1)), 1);
    end
    cherData.nrmX1 = cherData.nrmX1';
    cherData.nrmX2 = cherData.nrmX2';
    cherData.nrmX3 = cherData.nrmX3';
    
    cherData.X2 = sparse(cherData.X2);
    cherData.X3 = sparse(cherData.X3);
    cherData.indexAX = reshape(1:cherData.nA*cherData.nX, cherData.nX, cherData.nA);
end

function beta = getBeta(X, y, lambda)
    if nargin < 3, lambda = 0; end
    beta = (X'*X + diag( repmat(lambda, 1, size(X,2)) )) \ (X'*y);
end

function [x] = zeromean_univar_normalization (x, dim)
    if nargin < 2, dim = 2; end        
    if nnz(isnan(x)) > 0
        x = bsxfun(@minus, x, nanmean(x,dim));
        x = bsxfun(@rdivide, x, nanstd(x, 0, dim));        
    else        
        x = bsxfun(@minus, x, mean(x,dim));        
        x = bsxfun(@rdivide, x, std(x, 0, dim));                
    end
    x(isinf(x)) = NaN;
end
