# Supplementary material for: Context Sensitive Modeling of Cancer Drug Sensitivity
Source: PLoS One. 2015 Aug 14;10(8):e0133850. doi: 10.1371/journal.pone.0133850 (PMC4537214; doi:10.1371/journal.pone.0133850)
Supplement: S1 File — (ZIP) [file pone.0133850.s016.zip › CHER/example.m]

load exampledata
nbt = 20; %number bootstraps
niter = 5;

%~8 mins
tic;
[finalmodels, btmodels] = cher(testdata.Y, testdata.X, testdata.splits, ...
    testdata.weight, niter, nbt);
toc;
