# Supplementary material for: Context Sensitive Modeling of Cancer Drug Sensitivity
Source: PLoS One. 2015 Aug 14;10(8):e0133850. doi: 10.1371/journal.pone.0133850 (PMC4537214; doi:10.1371/journal.pone.0133850)
Supplement: S1 File — (ZIP) [file pone.0133850.s016.zip › CHER/get_split_beta_freq.m]

function [splitFreq, betaFreq] = get_split_beta_freq(models, nSplit)
    [nY, nbt] = size(models);
    splitFreq = zeros(nSplit, nY);    

    AIs = cellfun(@(x) x.ai, models);
    for splitidx = 1:nSplit
        splitFreq(splitidx, :) = splitFreq(splitidx, :) + sum(AIs==splitidx,2)';
    end
    splitFreq = splitFreq ./ nbt;

    betas = cell2mat(cellfun(@(x) full(x.beta)', ...
        reshape(models,nY,1,nbt), 'unif', false)); %ndrug x nX x nbt
    betaFreq = mean(betas~=0, 3)'; %count, nX x ndrug
end
