# Supplementary material for: Context Sensitive Modeling of Cancer Drug Sensitivity
Source: PLoS One. 2015 Aug 14;10(8):e0133850. doi: 10.1371/journal.pone.0133850 (PMC4537214; doi:10.1371/journal.pone.0133850)
Supplement: S1 File — (ZIP) [file pone.0133850.s016.zip › CHER/setrandomseed.m]

function [stream, prevstream] = setrandomseed(rseed)
    prevstream = RandStream.getGlobalStream();
    stream = RandStream('mt19937ar', 'Seed', rseed);
    RandStream.setGlobalStream(stream);
end
