# Supplementary material for: Context Sensitive Modeling of Cancer Drug Sensitivity
Source: PLoS One. 2015 Aug 14;10(8):e0133850. doi: 10.1371/journal.pone.0133850 (PMC4537214; doi:10.1371/journal.pone.0133850)
Supplement: S1 File — (ZIP) [file pone.0133850.s016.zip › CHER/zeromean_normalization.m]

function [res] = zeromean_normalization (x, dim)
%default dim = 2; each data entry is a row
%if dim = 1; each data entry is a column
if nargin < 2, dim = 2; end
if dim == 2    
    res = bsxfun(@minus, x, nanmean(x,2)); %faster when big matrix
else    
    res = bsxfun(@minus, x,  nanmean(x));
end
