# Supplementary material for: Context Sensitive Modeling of Cancer Drug Sensitivity
Source: PLoS One. 2015 Aug 14;10(8):e0133850. doi: 10.1371/journal.pone.0133850 (PMC4537214; doi:10.1371/journal.pone.0133850)
Supplement: S1 Table — (XLSX) [file pone.0133850.s017.xlsx]

## Sheet: Table 1
Table S1: Potential subtypes considered as split in CCLE-Blood. Each subtype is defined by a binary classification. Each subtype allows us to define a split to separate samples into two groups: samples belong to the subtype and samples do not. Each subtype is defined by the "cancer types included." Subtypes are not mutually exclusive. Haema subtype is defined for samples of haematopoietic neoplas…
Subtype	Number of samples	Cancer types included
ALL	10	acute lymphoblastic leukaemia, B or T cell
AML	10	acute myeloid leukaemia
NHL	28	non-Hodgkin lymphoma
NHL-B	22	non-Hodgkin lymphoma, B-cell only
DLBCL	10	diffuse large b cell lymphoma
Plasma	14	plasma cell myeloma
Haema	15	haematopoietic neoplasm
