# Supplementary material for: Context Sensitive Modeling of Cancer Drug Sensitivity
Source: PLoS One. 2015 Aug 14;10(8):e0133850. doi: 10.1371/journal.pone.0133850 (PMC4537214; doi:10.1371/journal.pone.0133850)
Supplement: S2 Table — (XLSX) [file pone.0133850.s018.xlsx]

## Sheet: Table 2
Table S2: Summary of datasets. Number of phenotypes include IC50 and ACT of each drug (see Supporting Information). Number of features includes mutation, copy number or gene expression features that are used for regression analysis. Number of samples varies due to data availability of each drug.
Dataset	Number of phenotypes	Number of features	Number of samples	Notes (number of samples by tissue types)
CCLE-SkinGlioma	33	492	35-52	skin: 38, central nervous system=25
CCLE-BreastOvary	39	248	45-63	ovary: 25, basal-like breast: 14, luminal-like breast: 13
CCLE-Blood	44	278	50-70
