# Supplementary material for: Context Sensitive Modeling of Cancer Drug Sensitivity
Source: PLoS One. 2015 Aug 14;10(8):e0133850. doi: 10.1371/journal.pone.0133850 (PMC4537214; doi:10.1371/journal.pone.0133850)
Supplement: S3 Table — (XLSX) [file pone.0133850.s019.xlsx]

## Sheet: SkinGlioma_final_features
Table S3: Selected features for CCLE-SkinGlioma dataset. For each phenotype, features selected by CHER is listed. Subtype specific features are listed as "subtype-feature". For exmaple, glioma-HOXA11-exp represents HOXA11 gene expression feature that is used to predict glioma samples. Features listed without subtypes are those used for all samples. Exp: gene expression feature, cn: copy number fe…
phenotype	final selected features
17-AAG-ACT	glioma-HOXA11-exp, glioma-HPD-exp, glioma-DUSP14-exp, non-glioma-MET-exp, non-glioma-DUSP12-exp, non-glioma-TET2-exp
AEW541-ACT	DUSP1-exp, WT1-exp, SPRY4-exp, non-glioma-TGFB1-exp
AZD0530-ACT	MITF-exp, glioma-RELB-exp, glioma-SPRY1-exp, non-glioma-CYCS-exp
AZD6244-ACT	BRAF-mut, PROM1-exp, non-glioma-HOXD13-exp, non-glioma-NFE2L2-exp, non-glioma-MITF-cn
Erlotinib-ACT	glioma-CDK6-exp, glioma-IL13RA2-exp, non-glioma-TNC-exp
Irinotecan-ACT	non-glioma-KRAS-exp, non-glioma-RELB-exp
L-685458-ACT	SMARCB1-exp, FOXO3-cn, glioma-ETV5-exp, glioma-PROM1-exp, non-glioma-BCL2L1-exp
LBW242-ACT	XPA-exp, FOXO3-cn, glioma-ETV4-exp, glioma-DICER1-exp, glioma-HSP90AA1-cn, non-glioma-PIM1-exp, non-glioma-CREB3L2-exp
Lapatinib-ACT	FLCN-exp, non-glioma-HOXA9-exp, non-glioma-TGFB1-exp
Nilotinib-ACT	AKT1-exp, FANCA-exp, PTCH1-exp, CREB3L2-exp, non-glioma-HSP90AB1-exp
Nutlin-3-ACT	glioma-GNA11-exp
PD-0325901-ACT	BRAF-mut, EGFR-exp, DUSP10-exp, non-glioma-HOXD13-exp, non-glioma-NFE2L2-exp, non-glioma-MITF-cn
PD-0332991-ACT	glioma-GNA11-exp, glioma-PROM1-exp, non-glioma-HSP90AB1-exp, non-glioma-IL6ST-exp, non-glioma-CDC73-exp
PF2341066-ACT	CCND3-exp, glioma-BCL2L1-exp, glioma-DUSP22-exp, non-glioma-DUSP7-exp, non-glioma-SH3GL1-exp
PHA-665752-ACT	glioma-FGFR3-cn, non-glioma-ENO2-exp, non-glioma-CREB3L1-exp
PLX4720-ACT	BRAF-mut, BRAF-mut, ETV5-exp, non-glioma-PROM1-exp, non-glioma-MITF-cn, non-glioma-ELF4-cn
Paclitaxel-ACT	AKT1-exp, HOXA11-exp, WT1-exp, DUSP14-exp, glioma-DUSP14-exp, non-glioma-PTEN-mut, non-glioma-DUSP6-exp, non-glioma-USP6-exp
Panobinostat-ACT	BRAF-exp, CCND3-exp, non-glioma-JUN-exp, non-glioma-CDC73-exp
RAF265-ACT	FGFR1OP-exp, DUSP10-exp, FLCN-exp
Sorafenib-ACT	CDH1-exp, PTEN-cn, glioma-CDK6-exp, glioma-IL13RA2-exp
TAE684-ACT	RUNX1T1-exp, NOTCH2-exp, SPRY4-exp, CCND2-cn, non-glioma-NF1-cn
TKI258-ACT	SPRY4-exp, FLCN-exp, glioma-IL13RA2-exp
Topotecan-ACT	PIK3R1-exp, WT1-exp, glioma-SRC-exp
ZD-6474-ACT	glioma-MDM4-exp
17-AAG-logIC50	CRTC3-exp, glioma-HOXA11-exp, glioma-DUSP14-exp, glioma-FHIT-cn, non-glioma-DUSP12-exp, non-glioma-TET2-exp, non-glioma-YPEL2-exp
AEW541-logIC50	IL13RA2-exp, SPRY4-exp, non-glioma-BSG-exp, non-glioma-SH3GL1-exp, non-glioma-TGFB1-exp
Irinotecan-logIC50	RUNX1T1-exp
Paclitaxel-logIC50	glioma-DDIT3-exp, glioma-CXCR4-exp, non-glioma-KLF6-exp, non-glioma-ETV1-exp, non-glioma-PDGFRA-exp, non-glioma-PIK3CA-exp, non-glioma-REL-exp
Panobinostat-logIC50	CCND3-exp, FOXO1-exp, glioma-FOXO3-cn, non-glioma-ELK4-exp
RAF265-logIC50	DUSP10-exp, FLCN-exp
TAE684-logIC50	NOTCH2-exp, SPRY4-exp, DUSP18-exp, non-glioma-BCL2-exp, non-glioma-CYCS-exp, non-glioma-NF1-cn
TKI258-logIC50	FLCN-exp, glioma-FAS-exp, glioma-IL13RA2-exp, glioma-STAT1-exp, non-glioma-HOXA9-exp, non-glioma-TNC-exp
Topotecan-logIC50	PIK3R1-exp, WT1-exp, glioma-CDK6-exp, glioma-SRC-exp, non-glioma-KRAS-exp
