# Supplementary material for: Context Sensitive Modeling of Cancer Drug Sensitivity
Source: PLoS One. 2015 Aug 14;10(8):e0133850. doi: 10.1371/journal.pone.0133850 (PMC4537214; doi:10.1371/journal.pone.0133850)
Supplement: S4 Table — (XLSX) [file pone.0133850.s020.xlsx]

## Sheet: BreastOvary.final_features
Table S4: Selected features for CCLE-BreastOvary dataset. For each phenotype, split (relevant subtype) selected by CHER is listed along with selected features. Subtype specific features are listed as "subtype-feature". For exmaple, ovary-DDHD2-exp represents DDHD2 expression feature that is used to predict "ovary" samples. Features listed without subtypes are those used for all samples. Exp: gene…
phenotype	split	final selected features
17-AAG-ACT	ovary	MFGE8-exp, CXCL12-exp, PTP4A1-exp, CSMD1-cn
AZD0530-ACT	ovary	BCL2L1-exp, MMP1-exp, non-ovary-PLAU-exp
AZD6244-ACT	ovary	FGFR1OP2-exp, ANKRD11-exp, ovary-DDHD2-exp, non-ovary-PLAUR-exp
Erlotinib-ACT	ovary	BCL2L1-exp, MMP1-exp, ATL2-exp, non-ovary-CREBBP-exp, non-ovary-KLK6-exp
Irinotecan-ACT	ovary	MFGE8-exp, CXCL12-exp, PLXND1-exp, BRMS1L-exp, USP25-cn
L-685458-ACT	ovary	ovary-RSF1-exp, ovary-TRPS1-cn, non-ovary-SPOCK2-exp
LBW242-ACT	ovary	MLLT4-exp, MAP2K4-exp, ovary-RB1-exp, ovary-CBFB-cn, non-ovary-MMP9-exp
Lapatinib-ACT	luminal	KLK6-exp, luminal-ERBB2-exp, non-luminal-STARD3-exp
Nilotinib-ACT	ovary	KRTCAP2-exp, ovary-AKIRIN1-exp, ovary-BIN3-cn, non-ovary-KRAS-exp
Nutlin-3-ACT	ovary	ovary-UBE4A-exp, non-ovary-NCOR1-exp
PD-0325901-ACT	ovary	FGFR1OP2-exp, ovary-IGFBP3-exp, non-ovary-PLAUR-exp
PD-0332991-ACT	luminal	non-luminal-GSTP1-exp
PF2341066-ACT	ovary	TGFB1-exp, KRTCAP2-exp, ovary-AKIRIN1-exp
PHA-665752-ACT	ovary	RAD52-exp, ovary-BIRC5-exp, ovary-TRPS1-cn, non-ovary-NCOR1-exp, non-ovary-SPOCK2-exp
PLX4720-ACT	luminal	non-luminal-FH-exp
Paclitaxel-ACT	ovary	PIK3C2B-mut, BRCA2-exp, ZNF652-exp, ATL2-exp
Panobinostat-ACT	ovary	MFGE8-exp, USP25-cn, non-ovary-CLDN3-exp, non-ovary-ANKRD11-exp
RAF265-ACT	ovary	MCL1-cn, non-ovary-PLAU-exp
Sorafenib-ACT	ovary	ovary-CXCR4-exp, ovary-G3BP2-exp, ovary-BEND3-exp
TAE684-ACT	ovary	SCGB2A2-exp, CLDN3-cn
TKI258-ACT	ovary	KRTCAP2-exp, ovary-MLH1-exp, non-ovary-RB1-cn
Topotecan-ACT	ovary	FOXO3-exp, CXCL12-exp, F11R-exp
ZD-6474-ACT	ovary	ATL2-exp, non-ovary-KCTD1-exp
17-AAG-logIC50	ovary	MFGE8-exp, PTP4A1-exp
AEW541-logIC50	luminal	XRCC1-exp, luminal-HIPK3-exp, luminal-RUNX1-cn, non-luminal-SMAD4-exp, non-luminal-NF1-exp
AZD0530-logIC50	ovary	ENSA-exp, non-ovary-EZH2-exp
Irinotecan-logIC50	ovary	MFGE8-exp, PLXND1-exp, ARID4B-exp, BRMS1L-exp
Lapatinib-logIC50	luminal	MLH1-cn, luminal-ERBB2-exp, non-luminal-ESR1-exp, non-luminal-STARD3-exp
Nilotinib-logIC50	ovary	SCAI-cn, CCND1-cn, ovary-MLLT4-cn, non-ovary-RSF1-exp, non-ovary-LANCL2-exp
PD-0325901-logIC50	ovary	ovary-IGFBP3-exp, ovary-DDHD2-exp, non-ovary-PLAUR-exp
Paclitaxel-logIC50	ovary	PIK3C2B-mut, BRCA2-exp, non-ovary-PTPRD-exp
Panobinostat-logIC50	ovary	MFGE8-exp, non-ovary-CLDN3-exp, non-ovary-ANKRD11-exp
RAF265-logIC50	ovary	PALB2-exp, FAM214B-exp
Sorafenib-logIC50	luminal	luminal-BRCA2-mut
TAE684-logIC50	ovary	KRT7-exp, ovary-OR6A2-cn
TKI258-logIC50	ovary	F11R-exp, ovary-HSD17B1-exp, ovary-MLH1-exp
Topotecan-logIC50	ovary	CXCL12-exp, non-ovary-MUC16-exp
ZD-6474-logIC50	ovary	ATL2-exp, non-ovary-KLK6-exp, non-ovary-MYB-cn, non-ovary-FBXL3-cn
