# Supplementary material for: Context Sensitive Modeling of Cancer Drug Sensitivity
Source: PLoS One. 2015 Aug 14;10(8):e0133850. doi: 10.1371/journal.pone.0133850 (PMC4537214; doi:10.1371/journal.pone.0133850)
Supplement: S5 Table — (XLSX) [file pone.0133850.s021.xlsx]

## Sheet: Blood.final_features
Table S5: Selected features for CCLE-Blood dataset. For each phenotype, split (relevant subtype) selected by CHER is listed along with selected features. Subtype specific features are listed as "subtype-feature". For exmaple, Plasm-AKT1-exp represents AKT1 expression feature that is used to predict "Plasm" samples. Features listed without subtypes are those used for all samples. Exp: gene express…
phenotype	split	final selected features
17-AAG-ACT	Plasm	CD9-exp, TXN-exp, SLC35B2-exp
AEW541-ACT	Plasm	CBL-exp, Plasm-AKT1-exp
AZD0530-ACT	Heama	CRKL-exp, non-Heama-ABL1-cn
AZD6244-ACT	Heama	MLLT3-cn
Erlotinib-ACT	Plasm	PDGFRA-exp, non-Plasm-VAPA-exp, non-Plasm-ASXL1-exp
Irinotecan-ACT	Plasm	HOXA9-exp, NOTCH1-exp
L-685458-ACT	Plasm	MAEA-exp, non-Plasm-AKT1-exp, non-Plasm-VAPA-exp
LBW242-ACT		CD96-exp
Lapatinib-ACT	Plasm	SLC35B2-exp, non-Plasm-VAPA-exp
Nilotinib-ACT	Heama	CRKL-exp, SLC35B2-exp, Heama-PRDM1-cn, non-Heama-ABL1-cn
PD-0325901-ACT	Heama	NRAS-mut, KRAS-mut, EZH2-exp, MLLT3-cn
PD-0332991-ACT	Plasm	DOT1L-exp
PF2341066-ACT	Plasm	CRKL-exp, SLC35B2-exp, non-Plasm-VAPA-exp, non-Plasm-ASXL1-exp, non-Plasm-ABL1-cn
PLX4720-ACT	Plasm	CBL-exp, non-Plasm-CKS1B-exp, non-Plasm-VAPA-exp
Paclitaxel-ACT	DLBCL	CD9-exp, NR3C2-cn
Panobinostat-ACT	Plasm	non-Plasm-AKT1-exp, non-Plasm-VAPA-exp
RAF265-ACT	Plasm	non-Plasm-CKS1B-exp, non-Plasm-VAPA-exp, non-Plasm-ASXL1-exp
Sorafenib-ACT	Plasm	CBL-exp, CRKL-exp, non-Plasm-VAPA-exp
TAE684-ACT	Plasm	Plasm-AKT1-exp, non-Plasm-CD40-exp
TKI258-ACT	Plasm	non-Plasm-VAPA-exp, non-Plasm-ASXL1-exp
Topotecan-ACT	Plasm	CBL-exp, NOTCH1-exp
ZD-6474-ACT	Heama	RUNX1T1-cn, non-Heama-CBL-exp
17-AAG-logIC50	Plasm	NR3C2-exp, ABCB1-exp, TXN-exp, SLC35B2-exp, non-Plasm-ITGAE-exp
AEW541-logIC50	Plasm	CD74-exp, MTHFR-exp, AICDA-exp, SLC35B2-exp, Plasm-AKT1-exp
AZD0530-logIC50	Heama	CXCR5-exp, Heama-PRDM1-cn, non-Heama-ABL1-cn, non-Heama-TMEM132D-cn
AZD6244-logIC50	Heama	MLLT3-cn, Heama-GPR15-exp, non-Heama-HOXA9-exp, non-Heama-TPM4-exp
Irinotecan-logIC50	Plasm	HOXA9-exp, NOTCH1-exp, Plasm-BCR-exp, non-Plasm-CCND1-exp
L-685458-logIC50	Plasm	MAEA-exp
Lapatinib-logIC50	NHL	CKS1B-exp, NHL-FN1-mut, NHL-CD33-exp, NHL-IKZF1-cn, non-NHL-TPMT-exp, non-NHL-SDC1-cn
Nilotinib-logIC50	Heama	SLC35B2-exp, Heama-PRDM1-cn, non-Heama-ABL1-cn
PD-0325901-logIC50	Heama	MLLT3-cn, non-Heama-HOXA9-exp, non-Heama-TPM4-exp, non-Heama-IKZF1-exp
PD-0332991-logIC50	NHL	NHL-DOT1L-exp
PF2341066-logIC50	NHL	SERPINH1-exp, IL2RA-exp, TMEM132D-cn, NHL-FN1-mut, NHL-NRAS-mut
PHA-665752-logIC50	Heama	DEK-exp, Heama-FN1-exp
Paclitaxel-logIC50	NHL	TMEM132D-cn, NHL-IDH2-exp, non-NHL-TP53-mut, non-NHL-CD79B-exp
Panobinostat-logIC50	Plasm	non-Plasm-AKT1-exp, non-Plasm-VAPA-exp
RAF265-logIC50	Plasm	MEIS1-exp
Sorafenib-logIC50	AML	AML-TP53-mut
TAE684-logIC50	Plasm	IL6-cn, Plasm-AKT1-exp, non-Plasm-HRAS-exp, non-Plasm-PIGA-exp, non-Plasm-SRC-exp
TKI258-logIC50	Plasm	non-Plasm-ASXL1-exp
Topotecan-logIC50	NHL	HBZ-exp, NOTCH1-exp, non-NHL-CCND1-exp
ZD-6474-logIC50	Heama	CXCR5-exp, GPR15-exp, RUNX1T1-cn, Heama-PRDM1-cn, non-Heama-ZBTB16-exp
